# Supplementary material for: Quadruplex DNA in long terminal repeats in maize LTR retrotransposons inhibits the expression of a reporter gene in yeast
Source: BMC Genomics. 2018 Mar 6;19:184. doi: 10.1186/s12864-018-4563-7 (PMC5838962; doi:10.1186/s12864-018-4563-7)
Supplement: Supplementary file 2 — Overview of oligonucleotides, BAC clones and primers used in study. Name is derived from Maize TE Database. BAC referes to ZMMBBc library coordinates of clones containing given element. G4 motif coresponds to oligonucleotides used for CD measurments and UV melting. Guanine tracks and mutations are highlighted by bold bigger font in wilde types and mutants respectively. Forward and reverse primers were used for element amplification from BAC clones, the product length is indicated as last colum. Mutagenic primers were used for generating constructs with mutatnt LTRs, mutations are highlighted as mentiond above. RACE and RACE nested primers were used for rapid amlification of cDNA ends in yeast and maize. (XLSX 10 kb) [file 12864_2018_4563_MOESM2_ESM.xlsx]

## Sheet: List2
Name	BAC	G4 motif	Forward/mutagenic/RACE primer	Reverse/RACE nested primer	length [bp]
RLG_huck_AC210804-10865	c0007F15	CGGGGATATAGGGGGAACGCAGGGACGCGGGGC	TACCCCCAATGCTCCTTAATCCG	AGGACCGTCAACCGACCAGTG	1319
huck_mutant		CGGGGATATAGGGGGAACGCAAAGACGCGGGGC	GGGGAACGCAAAGACGCGGGGC
huck_control_mutant		CGGGGATATAGGGGGAATCCAGGGACGCGGGGC	CGCGTCCCTGGATTCCCCCTATATC
huck_RACE_maize			GGCTACCCATCTGGAACTCAACGG	AGGACCGTCAACCGACCAGTG
huck_RACE_yeast			CCAGCGCCCGTTGCACCACAG	CGGGAAGGGCGATCGGTGCGG
RLG_gyma_AC212146-11616	c0137I21	CTGGGCGGGGATGACGCGGGGTAGAGCAGGGCT	GGCTTTAAGTTGTGCTGTCAGG	CGATACCAGCTGTGACGGAA	3475
gyma_mutant		CTGGGCGGGGATGACGCGAAGTAGAGCAGGGCT	CCTGCTCTACTTCGCGTCATCC
RLG_tekay_AC211245-11065	c0482F22	CAGGGGTTAGGGTTAGGGGATTTTGGGCC	TCGTTGTTTGTGGAGCCTGT	ACCTAGGGTCAGCATAGCTTTG	3528
tekay_mutant		CAGGGGTTAGGGTTAGAAGATTTTGGGCC	TTAGGGTTAGAAGATTTTGGGCCCCTAAGTGGGCCG
RLG_dagaf_AC195302-4533	c0299E02	TTGGGTGACCTAGGGGTAGGGTTAAGGGAG	GTCCCTATGGGTTTGCCTCA	AAGGTCAGGGCTGTGGTCTA	2854
dagaf_mutant		TTGGGTGACCTAGAAGTAGGGTTAAGGGAG	GGTGACCTAGAAGTAGGGTTAAG
RLC_debeh_AC177840-246		GGGTTGCTGGGAAGAGAACGAGCTTCTACAACTTCTCACGTCCCTACTGCTGTCGGGAGGG
RLG_nobe_AC198224-5924		GGGCCGTGTCGGGCCAAAAGGCTGAGGAAGCGCAACCCAAAGGTCTTTGGGCCGGCGTGGG
RLG_hooni_AC211474-11202		GGGCCGCAGTGGGCCTTGTAATGGTTGCCGTCGGCTCTATGGGCCTGAAACGGG
RLG_wuwe_AC212122-11600		GGGAATAGAGTGGGCTGTAATGTGATACTCACGTGGGCCATATTGGG
RLG_prem1_AC191715-3282		GGGCATCTCTGGGCCCTTGGATCAAAAGATAGTGGCCTGGATTTGTGCACACATGCCCTTTTGGGTCGGG
RLG_flip_AC194904-4319		GCGGGTTTGGCTCGGGCGCGGCGCGGGGCATGCGGGGAC
