# Supplementary material for: Quadruplex DNA in long terminal repeats in maize LTR retrotransposons inhibits the expression of a reporter gene in yeast
Source: BMC Genomics. 2018 Mar 6;19:184. doi: 10.1186/s12864-018-4563-7 (PMC5838962; doi:10.1186/s12864-018-4563-7)
Supplement: Supplementary file 4 — Overview of families, PQS and average lengths. Table S1. Families possessing PQS score > 64. Table S2. Number of PQS score > 64 in superfamilies. Table S3. Average lengths of LTRs, non-LTR regios and whole elements. (XLSX 13 kb) [file 12864_2018_4563_MOESM4_ESM.xlsx]

## Sheet: List2
	Table S1: Families possessing PQS score >64
			PQS	PQS+	PQS-	both	total
	Gypsy	whole	49	22	35	8	134
		INT	29	14	21	6	134
		LTRs	25	9	19	3	134
	Copia	whole	31	15	22	6	111
		INT	22	7	18	3	111
		LTRs	15	9	8	2	111
	Unclasified	whole	33	10	25	2	167
		INT	21	9	14	2	167
		LTRs	14	1	13	0	167
	All families	whole	113	47	82	16	411
		INT	72	30	53	11	411
		LTRs	57	19	40	2	411
	Table S2: Number of PQS score >64
		Gypsy			Copia			Unclasified			All families
		whole	INT	LTRs	whole	INT	LTRs	whole	INT	LTRs	whole	INT	LTRs
	PQS+	41	28	13	22	8	14	17	15	2	80	51	29
	PQS-	161	89	72	91	60	31	52	25	27	304	174	130
	Total	202	117	85	113	68	45	69	40	29	384	225	159
	Table S3: Average lengths [bp]
		Gypsy	Copia	Unclasified	All families
	non-LTR region	5434	5118	2935	3797
	LTR	732	570.5	495	508.5
	2*LTR + 2*350	2164	1841	1690	1717
	whole element	6898	6259	3925	4814
